# Supplementary material for: The use of dietary isotopes as a preliminary step in the death investigation of unidentified skeletal human remains in British Columbia, Canada
Source: J Forensic Sci. 2024 Nov 7;70(1):28–37. doi: 10.1111/1556-4029.15653 (PMC11693519; doi:10.1111/1556-4029.15653)
Supplement: Supplementary file 2 — Data S2. [file JFO-70-28-s002.xlsx]

## Sheet: Sheet1
Study ID	Interior Vs. Coastal	δ13CVPDB	δ15NAIR	wt% C	wt% N	C:Natomic	Isotope lab*	Raw 14C	Error ±	14C Graphing	Conclusion	Conclusion Binary	14C Lab #
1	1	-23.1	16.6	43.8	16.4	3.1	MPI	707	18	707	Archaeological	1	MAMS-15752
2	1	-18.5	11	42.5071	15.1363	3.27496	UBC	F14C 1.0428	0.0034	0	Forensic	0	AA-107835
3	0	-14.2	16.6	42.9	16.3	3.1	MPI	445	15	445	Archaeological	1	MAMS-15754
4	1	-18.8	13.1	42.7	15	3.3	SFU	F14C 1.1409	0.0021	0	Forensic	0	UOC-21960
5	1	-17.7	12.8	44.5	15.7	3.3	SFU	842	15	842	Archaeological	1	UOC-21957
6	1	-17.7	13.2	43.6	15.4	3.3	SFU	F14C 1.0879	0.002	0	Forensic	0	UOC-21959
7	0	-17.4	11.3	41.5	14.6	3.3	MPI	124	23	124	Historic	0	MAMS-13680
8	1	-17.7	11.1	43.6	16.3	3.1	MPI	F14C 1.198	0.003	0	Forensic	0	MAMS-16749
9	0	-16.5	12	38.6	14.2	3.2	MPI	331	22	331	Archaeological	1	MAMS-13682
10	1	-16.2	12.9	44	15.8	3.3	UBC	F14C 1.397	0.003	0	Forensic	0	MAMS-16364
11	1	-17.8	12.3	47.3	16.3	3.4	SFU	F14C 1.3934	0.0023	0	Forensic	0	UOC-21962
12	0	-13.2	17.8	33.8	12.4	3.2	MPI	1497	24	1497	Archaeological	1	MAMS-11792
13	1	-16.1	11.3	46.1	15.7	3.4	SFU	F14C 1.4075	0.0023	0	Forensic	0	UOC-21955
14	0	-13	19.7	45.5	16.5	3.2	MPI	727	19	727	Archaeological	1	MAMS-14928
15	0	-16.8	11.8	41.8	16.1	3	MPI	146	17	146	Historic	0	MAMS-15751
16	0	-17.5	11.3	39.5	14.6	3.2	MPI	F14C 1.346	0.003	0	Forensic	0	MAMS-13683
17	0	-14.3	19.2	43.1	15.1	3.3	MPI	620	20	620	Archaeological	1	MAMS-16859
18	0	-15.6	14.4	40	14.8	3.2	MPI	380	22	380	Archaeological	1	MAMS-13679
19	0	-17.5	11.3	46.8	16.8	3.2	MPI	108	21	108	Historic	0	MAMS-14926
20	1	-17.1	11.2	37.4	13.8	3.2	MPI	124	22	124	Historic	0	MAMS-13684
21	0	-17.9	11.2	45.8	16.6	3.2	MPI	F14C 1.136	0.003	0	Forensic	0	MAMS-24035
22	1	-17.2	11.6	34.2	12.5	3.2	MPI	F14C 1.189	0.003	0	Forensic	0	MAMS-12478
23	1	-18	12.3	37.6	13.6	3.2	MPI	228	24	228	Historic	0	MAMS-11793
24	0	-12.7	18.3	45.4	16.5	3.2	MPI	887	20	887	Archaeological	1	MAMS-14927
25	1	-22.3	13	46	17.1	3.1	MPI	2202	20	2202	Archaeological	1	MAMS-15753
26	0	-18.4	11.1	44.2	16.7	3.1	MPI	123	18	123	Historic	0	MAMS-15750
27	0	-12.2	19	30.7	11.2	3.2	MPI	2143	23	2143	Archaeological	1	MAMS-13681
28	0	-16.3	10.1	44.9	16.2	3.2	UBC	F14C 1.141	0.003	0	Forensic	0	MAMS-16365
29	0	-14	18.2	47.1	17.3	3.2	UBC	6226	31	6226	Archaeological	1	MAMS-16363
30	0	-19.1	9.5	42.5	15.5	3.2	UBC	F14C 1.005	0.002	0	Forensic	0	MAMS-16865
31	1	-18.6	12.8	44.6	15.5	3.4	SFU	114	16	114	Historic	0	UOC-21953
32	0	-12.5	19.6	41.6	16	3	SFU	1058	16	1058	Archaeological	1	UOC-21948
33	0	-14.2	18.8	34.2	11.9	3.35294	SFU	1827	38	1827	Archaeological	1	UOC-7392
34	0	-17.1	17.2	44.1	16.3	3.2	SFU	845	15	845	Archaeological	1	UOC-21951
35	0	-17.9	11.8	42.8	15.5	3.2	SFU	134	11	134	Historic	0	UOC-19277
36	0	-12.4	18.2	42.3	16.5	3	SFU	1502	11	1502	Archaeological	1	UOC-19278
37	0	-19.2	10.8	45.1	15.8	3.3	SFU	118	15	118	Historic	0	UOC-21952
38	0	-13.5	18.8	43.8	16.1	3.2	SFU	1137	11	1137	Archaeological	1	UOC-19279
39	0	-13.6	18.7	42.4	15.7	3.2	SFU	1060	15	1060	Archaeological	1	UOC-21949
40	0	-11.8	19.2	39.2	15.2	3	SFU	1777	11	1777	Archaeological	1	UOC-19280
41	0	-14.8	17.8	43.1	16.2	3.1	SFU	1043	11	1043	Archaeological	1	UOC-19281
42	0	-12.95	19.3	42.9	16.7	3	SFU	1699	11	1699	Archaeological	1	UOC-19282
43	0	-14.5	20.2	44.3	15.7	3.3	SFU	844	16	844	Archaeological	1	UOC-21958
44	1	-19.7	10.9	43.3	16.5	3.1	SFU	144	15	144	Historic	0	UOC-21945
45	0	-12.5	19.1	42.2	14.7	3.4	SFU	1055	15	1055	Archaeological	1	UOC-21954
46	1	-17.3	13.9	40.1	14.3	3.3	SFU	418	16	418	Archaeological	1	UOC-21956
47	1	-14.7	18.8	44.4	16.2	3.2	SFU	755	15	755	Archaeological	1	UOC-21947
48	1	-15.6	18	45.6	16.3	3.3	SFU	1503	16	1503	Archaeological	1	UOC-21963
*Isotope lab: MPI = Max Planck Institute, SFU = Simon Fraser University, UBC = University of British Columbia

## Sheet: Codebook
Code
Conclusion	Archaeological = 1
	Historic = 2
	Forensic = 0
Interior Vs. Coastal
	1 = interior
	0 = coastal

## Sheet: Meta Analysis
Population	n	δ13CVPDB	SD C	δ15NAIR	SD N	δ34SVCDT	Source
British Columbia, Archaeological	30	-13.1	0.6	18.6	1.2	na	(Schwarcz et al. 2014)
